# Supplementary material for: Association between Intraoperative Hyperlactatemia and Myocardial Injury after Noncardiac Surgery
Source: Diagnostics (Basel). 2021 Sep 9;11(9):1656. doi: 10.3390/diagnostics11091656 (PMC8465750; doi:10.3390/diagnostics11091656)
Supplement: Supplementary file 1 [file diagnostics-11-01656-s001.zip]

Archive with 1 entries (1 files):
- diagnostics-1358916-supplementary.pdf
